# Supplementary material for: Expression Analysis of Zinc Transporters in Nervous Tissue Cells Reveals Neuronal and Synaptic Localization of ZIP4
Source: Int J Mol Sci. 2021 Apr 26;22(9):4511. doi: 10.3390/ijms22094511 (PMC8123391; doi:10.3390/ijms22094511)
Supplement: Supplementary file 1 [file ijms-22-04511-s001.zip]

Archive with 1 entries (1 files):
- ijms-1153872-supplementary.pdf
